# Supplementary material for: Suppression of lymphocyte apoptosis in spleen by CXCL13 after porcine circovirus type 2 infection and regulatory mechanism of CXCL13 expression in pigs
Source: Vet Res. 2019 Feb 28;50:17. doi: 10.1186/s13567-019-0634-2 (PMC6394056; doi:10.1186/s13567-019-0634-2)
Supplement: Supplementary file 5 — Additional file 5. Detailed information about DEGs. [file 13567_2019_634_MOESM5_ESM.xls]

## Sheet: Add file 5
gene symbol	FDR	log2FC	regulated
LTK	3.34176e-05	Inf	up
DAAM1	0.00196929	-Inf	down
LOC100157267	0.0304565	0.790622	up
LOC102161169	0.00196929	-1.10951	down
MAP3K11	0.00196929	3.55831	up
PLA2G16	1.00645e-12	-Inf	down
LOC102167673	0.0427418	1.1199	up
FAXC	0.000841323	-1.02944	down
ZKSCAN5	0.0173854	0.862753	up
ZNF688	0.0214444	4.03499	up
NUBP2	0.000398285	-3.9756	down
RWDD1	0.000146154	-Inf	down
PSMD4	7.6154e-21	2.95172	up
PTGES3	0.0295335	-0.726848	down
LRP1	0.0087048	1.09547	up
LOC102161422	0.00202839	1.25435	up
SLC16A7	0.0252728	1.22304	up
TSPAN11	1.04799e-23	3.14573	up
GPR114	0.00984754	0.898356	up
ZNF319	0.00308652	Inf	up
LOC100517657	0.0444123	-0.751364	down
CHST14	4.2986e-07	4.66356	up
CHMP1B	5.27535e-07	4.07868	up
ACTC1	0.00103903	-1.18531	down
TTC22	0.00984656	2.66074	up
F13A1	0.0166694	1.24376	up
CYP1A1	0.00771517	-1.16654	down
LTB4R	0.000611006	4.05758	up
AHNAK2	0.00652124	1.16016	up
ADRA2C	5.09675e-05	4.53125	up
ZNF518B	0.0044017	Inf	up
IGJ	5.11302e-05	-1.07651	down
CXCL13	0.000196809	-0.963961	down
LOC100737531	4.32852e-05	4.24329	up
LOC100524210	0.0470159	-0.690586	down
PDK4	2.01809e-12	1.77735	up
HGF	0.0288698	-0.821014	down
CACYBP	0.0196642	-0.762933	down
HSPH1	0.000149527	-1.18145	down
NUDT15	0.047899	-0.950221	down
KCTD12	5.60488e-06	1.30636	up
PSAT1	0.000561026	-1.3932	down
CAMKK1	0.0261138	0.791366	up
CCR1	0.0252728	1.44479	up
SPCS1	0.00652124	-0.811376	down
ABTB1	0.00196929	1.11163	up
P2RY13	8.23996e-07	Inf	up
GRIK1	0.00254125	-Inf	down
MX2	0.0252728	0.859669	up
COL18A1	0.0466097	0.695444	up
SDS	7.07394e-07	1.32551	up
OAS2	0.0341486	1.23007	up
OAS1	0.0336501	1.33281	up
RYR2	0.00151231	1.03857	up
ZNF518A	0.00324798	7.09562	up
DBI	0.0208693	-0.821871	down
ADRB3	0.000326815	2.89169	up
SFT2D3	0.0360096	2.65617	up
CRB2	0.00984754	1.7393	up
INO80D	0.000150527	1.09279	up
LOC100514326	0.00196929	0.905371	up
LOC100625740	5.90688e-08	-Inf	down
PLCXD3	0.0365597	-0.771271	down
GALNT10	5.11302e-05	1.06719	up
SARM1	0.000130754	1.69495	up
SLC46A1	0.00196929	2.61195	up
FLNC	0.0490969	0.849785	up
LRRN3	0.0313283	-3.95621	down
TRIL	2.0405e-09	6.03961	up
CYCS	0.047899	-0.730061	down
GPRASP1	7.54282e-05	-Inf	down
LOC102161205	6.69258e-09	1.5332	up
CPT1A	6.00535e-06	1.10988	up
KLF11	0.00052139	1.76353	up
ADCY7	0.0279068	1.00671	up
MALL	0.0085155	-1.19934	down
CMTR2	1.40978e-06	3.78	up
CD207	3.56917e-37	-4.24375	down
CD81	1.42603e-06	1.33353	up
ENC1	8.57688e-08	Inf	up
P311	0.0331758	-0.74335	down
LOC100736718	0.0247691	-1.24368	down
SERTAD2	0.000130754	Inf	up
SOCS5	0.00548433	1.89562	up
XDH	0.000135134	-2.66868	down
RSAD2	0.00179287	0.941446	up
METTL18	0.0184743	-2.39637	down
GJA5	0.00027944	4.03	up
LOC100514810	1.04867e-05	-1.17359	down
PALMD	0.0466097	0.929793	up
