# Supplementary material for: Suppression of lymphocyte apoptosis in spleen by CXCL13 after porcine circovirus type 2 infection and regulatory mechanism of CXCL13 expression in pigs
Source: Vet Res. 2019 Feb 28;50:17. doi: 10.1186/s13567-019-0634-2 (PMC6394056; doi:10.1186/s13567-019-0634-2)
Supplement: Supplementary file 7 — Additional file 7. KEGG pathway analysis of the DEGs. [file 13567_2019_634_MOESM7_ESM.xls]

## Sheet: 表3  T1_T3_vs_T5_T6.KEGG
#Kegg_pathway	ko_id	Cluter_frequency	Genome_frequency	P-value	Corrected_P-value
Malaria	ko05144	4 out of 39 10.2564102564103%	60 out of 6935 0.865176640230714%	0.000332148	0.020261
Adipocytokine signaling pathway	ko04920	3 out of 39 7.69230769230769%	75 out of 6935 1.08147080028839%	0.00839845	0.512306
PPAR signaling pathway	ko03320	3 out of 39 7.69230769230769%	80 out of 6935 1.15356885364095%	0.0100235	0.611435
Glycine, serine and threonine metabolism	ko00260	2 out of 39 5.12820512820513%	36 out of 6935 0.519105984138428%	0.0172119	1
Caffeine metabolism	ko00232	1 out of 39 2.56410256410256%	5 out of 6935 0.0720980533525595%	0.0278117	1
Fatty acid metabolism	ko00071	2 out of 39 5.12820512820513%	47 out of 6935 0.677721701514059%	0.0284131	1
Neuroactive ligand-receptor interaction	ko04080	5 out of 39 12.8205128205128%	335 out of 6935 4.83056957462149%	0.0381734	1
Vitamin B6 metabolism	ko00750	1 out of 39 2.56410256410256%	8 out of 6935 0.115356885364095%	0.0441354	1
Hepatitis C	ko05160	3 out of 39 7.69230769230769%	148 out of 6935 2.13410237923576%	0.0497742	1
Endocytosis	ko04144	4 out of 39 10.2564102564103%	256 out of 6935 3.69142033165105%	0.0543098	1
Focal adhesion	ko04510	4 out of 39 10.2564102564103%	263 out of 6935 3.79235760634463%	0.0588791	1
Cardiac muscle contraction	ko04260	2 out of 39 5.12820512820513%	74 out of 6935 1.06705118961788%	0.0646073	1
Alzheimer's disease	ko05010	3 out of 39 7.69230769230769%	197 out of 6935 2.84066330209084%	0.0980074	1
Protein digestion and absorption	ko04974	2 out of 39 5.12820512820513%	99 out of 6935 1.42754145638068%	0.10643	1
Salivary secretion	ko04970	2 out of 39 5.12820512820513%	99 out of 6935 1.42754145638068%	0.10643	1
Chemokine signaling pathway	ko04062	3 out of 39 7.69230769230769%	215 out of 6935 3.10021629416006%	0.119222	1
Calcium signaling pathway	ko04020	3 out of 39 7.69230769230769%	225 out of 6935 3.24441240086518%	0.131701	1
Glycosaminoglycan biosynthesis - chondroitin sulfate	ko00532	1 out of 39 2.56410256410256%	26 out of 6935 0.374909877433309%	0.136614	1
Protein export	ko03060	1 out of 39 2.56410256410256%	26 out of 6935 0.374909877433309%	0.136614	1
Pancreatic secretion	ko04972	2 out of 39 5.12820512820513%	118 out of 6935 1.7015140591204%	0.141906	1
Dilated cardiomyopathy	ko05414	2 out of 39 5.12820512820513%	123 out of 6935 1.77361211247296%	0.151634	1
Mucin type O-Glycan biosynthesis	ko00512	1 out of 39 2.56410256410256%	36 out of 6935 0.519105984138428%	0.184161	1
Cysteine and methionine metabolism	ko00270	1 out of 39 2.56410256410256%	36 out of 6935 0.519105984138428%	0.184161	1
Toxoplasmosis	ko05145	2 out of 39 5.12820512820513%	149 out of 6935 2.14852198990627%	0.204051	1
Drug metabolism - other enzymes	ko00983	1 out of 39 2.56410256410256%	43 out of 6935 0.620043258832012%	0.215916	1
Cytokine-cytokine receptor interaction	ko04060	3 out of 39 7.69230769230769%	291 out of 6935 4.19610670511896%	0.223706	1
Protein processing in endoplasmic reticulum	ko04141	2 out of 39 5.12820512820513%	196 out of 6935 2.82624369142033%	0.302383	1
Amyotrophic lateral sclerosis (ALS)	ko05014	1 out of 39 2.56410256410256%	68 out of 6935 0.980533525594809%	0.319792	1
Antigen processing and presentation	ko04612	1 out of 39 2.56410256410256%	70 out of 6935 1.00937274693583%	0.327497	1
Purine metabolism	ko00230	2 out of 39 5.12820512820513%	212 out of 6935 3.05695746214852%	0.335787	1
Colorectal cancer	ko05210	1 out of 39 2.56410256410256%	76 out of 6935 1.0958904109589%	0.350105	1
p53 signaling pathway	ko04115	1 out of 39 2.56410256410256%	77 out of 6935 1.11031002162942%	0.3538	1
Renal cell carcinoma	ko05211	1 out of 39 2.56410256410256%	77 out of 6935 1.11031002162942%	0.3538	1
Complement and coagulation cascades	ko04610	1 out of 39 2.56410256410256%	78 out of 6935 1.12472963229993%	0.357475	1
Melanoma	ko05218	1 out of 39 2.56410256410256%	85 out of 6935 1.22566690699351%	0.382635	1
Gastric acid secretion	ko04971	1 out of 39 2.56410256410256%	85 out of 6935 1.22566690699351%	0.382635	1
Viral myocarditis	ko05416	1 out of 39 2.56410256410256%	87 out of 6935 1.25450612833453%	0.389645	1
Peroxisome	ko04146	1 out of 39 2.56410256410256%	89 out of 6935 1.28334534967556%	0.396578	1
B cell receptor signaling pathway	ko04662	1 out of 39 2.56410256410256%	89 out of 6935 1.28334534967556%	0.396578	1
Arrhythmogenic right ventricular cardiomyopathy (ARVC)	ko05412	1 out of 39 2.56410256410256%	91 out of 6935 1.31218457101658%	0.403434	1
Bile secretion	ko04976	1 out of 39 2.56410256410256%	92 out of 6935 1.32660418168709%	0.406833	1
Small cell lung cancer	ko05222	1 out of 39 2.56410256410256%	112 out of 6935 1.61499639509733%	0.470991	1
Hypertrophic cardiomyopathy (HCM)	ko05410	1 out of 39 2.56410256410256%	112 out of 6935 1.61499639509733%	0.470991	1
Progesterone-mediated oocyte maturation	ko04914	1 out of 39 2.56410256410256%	113 out of 6935 1.62941600576784%	0.474015	1
Apoptosis	ko04210	1 out of 39 2.56410256410256%	113 out of 6935 1.62941600576784%	0.474015	1
Melanogenesis	ko04916	1 out of 39 2.56410256410256%	119 out of 6935 1.71593366979092%	0.491807	1
GnRH signaling pathway	ko04912	1 out of 39 2.56410256410256%	119 out of 6935 1.71593366979092%	0.491807	1
Leukocyte transendothelial migration	ko04670	1 out of 39 2.56410256410256%	122 out of 6935 1.75919250180245%	0.500482	1
Gap junction	ko04540	1 out of 39 2.56410256410256%	125 out of 6935 1.80245133381399%	0.509013	1
ECM-receptor interaction	ko04512	1 out of 39 2.56410256410256%	127 out of 6935 1.83129055515501%	0.514621	1
Parkinson's disease	ko05012	1 out of 39 2.56410256410256%	128 out of 6935 1.84571016582552%	0.517401	1
Oocyte meiosis	ko04114	1 out of 39 2.56410256410256%	136 out of 6935 1.96106705118962%	0.539094	1
Vascular smooth muscle contraction	ko04270	1 out of 39 2.56410256410256%	145 out of 6935 2.09084354722423%	0.562363	1
Spliceosome	ko03040	1 out of 39 2.56410256410256%	147 out of 6935 2.11968276856525%	0.567376	1
MAPK signaling pathway	ko04010	2 out of 39 5.12820512820513%	335 out of 6935 4.83056957462149%	0.568625	1
Wnt signaling pathway	ko04310	1 out of 39 2.56410256410256%	172 out of 6935 2.48017303532805%	0.625511	1
Jak-STAT signaling pathway	ko04630	1 out of 39 2.56410256410256%	172 out of 6935 2.48017303532805%	0.625511	1
Pathways in cancer	ko05200	2 out of 39 5.12820512820513%	402 out of 6935 5.79668348954578%	0.669661	1
Huntington's disease	ko05016	1 out of 39 2.56410256410256%	209 out of 6935 3.01369863013699%	0.697825	1
Regulation of actin cytoskeleton	ko04810	1 out of 39 2.56410256410256%	255 out of 6935 3.67700072098053%	0.768958	1
Olfactory transduction	ko04740	1 out of 39 2.56410256410256%	670 out of 6935 9.66113914924297%	0.981201	1
